# Supplementary material for: Analysis of the AMT gene family in chili pepper and the effects of arbuscular mycorrhizal colonization on the expression patterns of CaAMT2 genes
Source: BMC Genomics. 2023 Mar 29;24:158. doi: 10.1186/s12864-023-09226-3 (PMC10053404; doi:10.1186/s12864-023-09226-3)
Supplement: Supplementary file 1 — Additional file 1: Table S2. Proteins sequence similarity matrix between members of CaAMT genes. [file 12864_2023_9226_MOESM1_ESM.xlsx]

## Sheet: Sheet1
Table S2. Proteins sequence similarity matrix between members of CaAMT genes
Seq->	CaAMT1.1	CaAMT1.2	CaAMT1.3	CaAMT2.1	CaAMT2.2	CaAMT2.3	CaAMT2.4	CaAMT3.1
CaAMT1.1	-
CaAMT1.2	63.1	-
CaAMT1.3	62.3	76.8	-
CaAMT2.1	20.2	19.7	15.8	-
CaAMT2.2	21	16.8	13.1	67.6	-
CaAMT2.3	18.8	17.3	15.9	66.8	66.4	-
CaAMT2.4	18.2	15.9	14.9	59.5	59.5	55.4	-
CaAMT3.1	19.11	13.1	16.7	53.8	54.3	55.6	53.3	-
