# Supplementary material for: Analysis of the AMT gene family in chili pepper and the effects of arbuscular mycorrhizal colonization on the expression patterns of CaAMT2 genes
Source: BMC Genomics. 2023 Mar 29;24:158. doi: 10.1186/s12864-023-09226-3 (PMC10053404; doi:10.1186/s12864-023-09226-3)
Supplement: Supplementary file 2 — Additional file 2: Table S3. List of primers used in this study. [file 12864_2023_9226_MOESM2_ESM.xlsx]

## Sheet: Sheet1
Table S3. List of primers used in this study.
Primer purposes for qRT-PCR	Forward primers (5'-3')	Reverse primers (5'-3')
SlAMT1.1	ATGCTCGCTTCTATGGCGAGTAT	CCCGTAAATACAGCAAGGATGTGA
SlAMT1.2	GAAGATGAAGGTTCATCTATGCCTG	TCCTTAATTATAAGGTGACCATTCTATA
SlAMT1.3	TGGGTTTGCTTATTATCATGAAGA	CACCCTAATATTAATTTTATAAAAATAT
SlAMT2.1	ACACTGAGTGAACTCCAAATGGTAT	AAAGCCAGACTTTCTTTACAAAACA
SlAMT2.2	ATACTGCTGCTGGAGCTGCTAA	TGATCACGTAACATCATCATGATCAG
SlAMT2.3	TGGGGTGATGGGGAGAAAT	ACACCTTACAATAGTGAAAAGGGCT
SlAMT3.1	ATGGTTGGCAAGGCCCAACT	ACTCGACACGTTCTTAAAAAATTCC
SlPT4	CGGGCAGAATGAGACACAGATG	TGAAGATAGAAAGCACAAGGCGTAGT
CaAMT1.1	TGGAGAGTATTTGAGGATGCA	TTGTATGGTGGGGGTAAGC
CaAMT1.2	CCAATAAATACTCCTACACCTGAT	GGGCGACCATCCTATAATTG
CaAMT1.3	CCCGACATGGTGGATTTGCTTATT	GGACATATATGGAAATAAAATAAAT
CaAMT2.1	ATGGGATGATGAAGAGAAATATG	GCACAAGCTTGCTGCAAAGTA
CaAMT2.2	GGTGCTGCTAGATCTGGTTATAAC	GCATTAGCACATCACCAACATT
CaAMT2.3	GGCTCCAGTTAGGTCATGAAATTG	ACAATTAGAGGACACCTTCCAAGA
CaAMT2.4	CCGCCGCGCTTTAATA	GGTTCGTCCATCGTTGTTT
CaAMT3.1	ATGGAGCTAGAGGAGTGACAGT	ATCTCAGAGCGCCAAATGAA
CaPT4	TTATGTTTGGCGGATCGTGTT	ACCCGTGGCGTTGGAAAA
SlActin	TTCCGTTGCCCAGAGGTCCT	TCGCCCTTTGAAATCCACATC
CaActin	AGGGATGGGTCAAAAGGATGC	GAGACAACACCGCCTGAATAGC
RiTub	TGTCCAACCGGTTTTAAAGT	AAAGCACGTTTGGCGTACAT
