# Supplementary material for: Analysis of the AMT gene family in chili pepper and the effects of arbuscular mycorrhizal colonization on the expression patterns of CaAMT2 genes
Source: BMC Genomics. 2023 Mar 29;24:158. doi: 10.1186/s12864-023-09226-3 (PMC10053404; doi:10.1186/s12864-023-09226-3)
Supplement: Supplementary file 3 — Additional file 3: Table S1. Detailed information about the CaAMT genes. [file 12864_2023_9226_MOESM3_ESM.xlsx]

## Sheet: Sheet1
Table S1 Detailed information about the CaAMT genes.
Gene name	Gene ID	protein length(aa)	Molecular weight (KDa)	Theoretical (pI)	Grand average of hydropathicity (GRAVY)
CaAMT1.1	rna-XM_016714607.1	461	49.9	5.44	0.513
CaAMT1.2	rna-XM_016696857.1	513	55	8.04	0.377
CaAMT1.3	rna-XM_016710957.1	492	52.3	6.85	0.398
CaAMT2.1	rna-XM_016682898.1	476	52	5.91	0.518
CaAMT2.2	rna-XM_016682393.1	488	53.2	6.19	0.535
CaAMT2.3	rna-XM_016712435.1	473	51.9	6.17	0.536
CaAMT2.4	rna-XM_016714840.1	469	51.9	7.72	0.292
CaAMT3.1	rna-XM_016690517.1	491	52.9	8.53	0.533
